# Supplementary material for: Migration Characteristics of Manure-Derived Antibiotic-Resistant Bacteria in Vegetables Under Different Soil Types
Source: Microorganisms. 2025 Oct 20;13(10):2398. doi: 10.3390/microorganisms13102398 (PMC12566424; doi:10.3390/microorganisms13102398)
Supplement: Supplementary file 1 [file microorganisms-13-02398-s001.zip]

Archive with 2 entries (2 files):
- Highlights.pdf
- supplemental materials.pdf
